# Supplementary material for: Identifying Hub Genes for Heat Tolerance in Water Buffalo (Bubalus bubalis) Using Transcriptome Data
Source: Front Genet. 2019 Mar 13;10:209. doi: 10.3389/fgene.2019.00209 (PMC6424900; doi:10.3389/fgene.2019.00209)
Supplement: TABLE S1 — List of primers for mRNA and miRNA validation. [file Table_1.XLSX]

## Sheet: Summplementary Table S1
Table S1. List of primers for mRNA and miRNA validation
mRNA	Primer sequence	Length (bp)	Annealing temperature
CD79A-F	AAGAACAACATCATCACCGC
CD79A-R	AGTCATCCTGGATATCAGCC	205	60
CD37-F	ACACTGCTGCTCCTGTTTGC
CD37-R	CGGTAGTTTTGGATGGTCTTCT	116	60
TRIM28-F	AGCCAACCAGCAGAAGTGTG
TRIM28-R	CCAGGGAGAAGGTGGAGTCA	101	60
LOC102400566-F	GCTTGTGGTTGGCCTCCTCT
LOC102400566-R	TATGGTCTTTCCTCCCTTGG	110	60
ABCC4-F	AGGCATCAGAGACCCCAACC
ABCC4-R	TCCCCCAGCAGAGCACATAA	121	60
IL18RAP-F	GTTTGACGCCTTTGTATCCT
IL18RAP-R	TTCACCGCTGCTTGTAGTTC	276	60
IL6R-F	CGACCCACCCGTCAACATCA
IL6R-R	TCCACTCGCTCCACAAGCCA	272	60
CCR1-F	CATCTTGGCTTCTGTCCCCG
CCR1-R	GCCTTCTTCTCATTTGGTCTTCTG	222	60
PPBP-F	ACCACCTCTGGCATTCATTC
PPBP-R	TTCCCATTCTTCAACTCGGC	104	60
IL1B-F	GGCAACCGTACCTGAACCCA
IL1B-R	CCACAATGACCGACACCACC	206	60
IL1R1-F	GCTCTGGTTTGTTCCTGCTG
IL1R1-R	CGGGGTAACTCGTTGTTTTC	231	60
GAPDH-F	TCACTGGCATGGCCTTCCGC
GAPDH-R	GCCCTCTGATGCCTGCTTCAC	122	60
miRNA	Forward quantitative primer sequence	Reverse transcription primer sequence	Annealing temperature
bta-miR-1246	GGCATGCGAATGGATTTTTGG	GTCGTATCCAGTGCGTGTCGTGGAGTCGGCAATTGCACTGGATACGACCCTGCT	60
bta-miR-1260b	GCTGAAGGATCCCACCACTG	GTCGTATCCAGTGCGTGTCGTGGAGTCGGCAATTGCACTGGATACGACTGGTGG	60
bta-miR-432	GGCGGCTCTTGGAGTAGGTCA	GTCGTATCCAGTGCGTGTCGTGGAGTCGGCAATTGCACTGGATACGACACCCAA	60
novel-miR129	GGTGGCGAAAAGCTCATTCGG	GTCGTATCCAGTGCGTGTCGTGGAGTCGGCAATTGCACTGGATACGACAAAAAC	60
novel-miR353	GGAACTTAGCCTCCTCCCGG	GTCGTATCCAGTGCGTGTCGTGGAGTCGGCAATTGCACTGGATACGACTCGGGG	60
novel-miR357	GAATTGAGGACCCAGGGGCAAG	GTCGTATCCAGTGCGTGTCGTGGAGTCGGCAATTGCACTGGATACGACAAGCTG	60
novel-miR474	GGGCCCTCAAAAATTCGTTCG	GTCGTATCCAGTGCGTGTCGTGGAGTCGGCAATTGCACTGGATACGACAAAACC	60
TY-miRNA-R	CGTATCCAGTGCGTGTCGT
U6-F	CTCGCTTCGGCAGCACA
U6-R	AACGCTTCACGAATTTGCGT
Reverse transcription primer collar loop sequence	GTCGTATCCAGTGCGTGTCGTGGAGTCGGCAATTGCACTGGATACGAC
