# Supplementary material for: Identifying Hub Genes for Heat Tolerance in Water Buffalo (Bubalus bubalis) Using Transcriptome Data
Source: Front Genet. 2019 Mar 13;10:209. doi: 10.3389/fgene.2019.00209 (PMC6424900; doi:10.3389/fgene.2019.00209)
Supplement: TABLE S2 — Description of the RNA-Seq data in 8 buffalo blood tissues. [file Table_2.XLSX]

## Sheet: Summplementary Table S2
Table S2. Description of the RNA-seq data in the 8 buffalo blood tissues
Samples	Total Raw Reads	Total Clean Reads	Clean Reads GC(%)	Clean Reads Q20(%)	Clean Reads Q30(%)	Total MappingRatio(%)	Uniquely MappingRatio(%)
H039	55861852	55599734	52.29	95.39	89.31	88.2	78
H059	46791634	46569710	52.3	95.44	89.44	88	77.91
H773	51997148	51673922	58.99	94.99	88.39	83.79	72.68
H825	59227006	58925796	56.18	95.15	88.75	85.6	74.96
NH043	52314706	52022914	56.91	95.18	88.79	86.82	75.91
NH076	45064688	44834534	53.83	95.44	89.39	84.97	75.34
NH161	51897502	51671340	51.64	95.28	89.1	88.64	78.91
NH164	55161814	54911472	53.28	94.93	88.44	87.31	76.56
