# Supplementary material for: Identifying Hub Genes for Heat Tolerance in Water Buffalo (Bubalus bubalis) Using Transcriptome Data
Source: Front Genet. 2019 Mar 13;10:209. doi: 10.3389/fgene.2019.00209 (PMC6424900; doi:10.3389/fgene.2019.00209)
Supplement: TABLE S3 — Description of the miRNA-Seq data in 8 buffalo blood tissues. [file Table_3.XLSX]

## Sheet: Summplementary Table S3
Table S3. Description of the miRNA-seq data in the 8 buffalo blood tissues
Samples	Total Raw Reads	Total Clean Reads	Total Clean Reads Ratio(%)	Total Short Valid Length Reads Ratio(%)	Total Invalid Adapter Reads Ratio(%)
H039	13804326	13078739	94.74	1.88	1.87
H059	15622603	13544395	86.7	6.6	5.22
H773	13392221	12676119	94.65	2.51	1.37
H825	13876685	13270760	95.63	1.65	1.25
NH043	14518734	13919845	95.88	1.36	1.32
NH076	17943047	16828217	93.79	1.33	3.39
NH161	14134506	13031022	92.19	3.88	2.46
NH164	16227840	15252866	93.99	2.92	1.61
