# Supplementary material for: Identifying Hub Genes for Heat Tolerance in Water Buffalo (Bubalus bubalis) Using Transcriptome Data
Source: Front Genet. 2019 Mar 13;10:209. doi: 10.3389/fgene.2019.00209 (PMC6424900; doi:10.3389/fgene.2019.00209)
Supplement: TABLE S4 — The GO and KEGG analysis of DEGs. [file Table_4.XLSX]

## Sheet: GO_DEGs
Table S4. The GO and KEGG analysis of DEGs
#Term	Database	ID	Input number	Background number	P-Value	Input
cellular process	Gene Ontology	GO:0009987	250	8082	0.00448854	GRHPR|EGR1|IFT22|LOC102397197|LOC112578698|LOC112583791|LOC102414190|CD37|LOC112585046|HPS4|LOC112579182|ASB13|NOD2|PATZ1|DAB2|GPR34|DUSP26|LOC102396546|MVK|PPP1R3B|CERS1|PTGER4|BCL11A|SIVA1|ADRA2A|TDP1|STAP2|NTMT1|ZNF784|APEH|EEFSEC|LOC102394933|B3GALT4|B3GALT6|LOC112577790|HAL|AQP3|LOC112585696|CTSB|TONSL|KRT25|SCAND1|ARRDC5|PPP1R35|KCNN4|CLEC6A|LOC102414965|CXCL16|KCNMB1|BMP4|KCTD17|KCTD15|PLD…
single-organism process	Gene Ontology	GO:0044699	212	6770	0.00595974	GRHPR|AOC2|IFT22|LOC102397197|LOC112577790|SIVA1|LOC102414190|CD37|LOC112585046|HPS4|ASB13|APOC3|PATZ1|DAB2|GPR34|DUSP26|ITPKA|MVK|PPP1R3B|CERS1|PTGER4|BCL11A|ADRA2A|LOC102390348|GADD45G|STAP2|PERP|ZNF784|LOC102394933|B3GALT4|B3GALT6|HAL|AQP3|LOC112585696|CTSB|NOD2|KRT25|ARRDC5|KCNN4|CLEC6A|CXCL16|KCNMB1|BMP4|KCTD15|PLD2|SOCS2|PTGES2|CRYAB|PIDD1|SFN|TLR3|ACY1|TLR4|STARD10|LGR4|DMD|CTNND1|STMN3|LO…
single-organism cellular process	Gene Ontology	GO:0044763	191	5898	0.00234293	ASB13|IFT22|LOC102397197|LOC112577790|SIVA1|LOC102414190|CD37|LOC112585046|HPS4|LIN7B|APOC3|PATZ1|DAB2|GPR34|DUSP26|MVK|PPP1R3B|CERS1|PTGER4|BCL11A|ADRA2A|GADD45G|STAP2|PERP|ZNF784|LOC102394933|B3GALT4|B3GALT6|HAL|AQP3|LOC112585696|CTSB|NOD2|KRT25|ARRDC5|KCNN4|CLEC6A|CXCL16|KCNMB1|BMP4|PLD2|SOCS2|PTGES2|PIDD1|SFN|TLR3|TLR4|STARD10|LGR4|DMD|CTNND1|STMN3|LOC112580220|FUZ|GPR18|SLC31A2|NDRG1|TST|NDR…
biological regulation	Gene Ontology	GO:0065007	187	5627	0.000810611	RANGRF|LOC112579182|EGR1|IFT22|LOC112578698|SIVA1|LOC102414190|CD37|LOC112585046|HPS4|ASB13|NOD2|PATZ1|DAB2|GPR34|DUSP26|ETS2|NAT14|PPP1R3B|PTGER4|ADRA2A|LOC102390348|GADD45G|STAP2|NDUFA13|EEFSEC|LOC102394933|AQP3|LOC112585696|CTSB|PRMT1|SCAND1|ARRDC5|PPP1R35|CLEC6A|CXCL16|BMP4|ORM1|PLD2|SOCS2|PTGES2|PIDD1|SFN|TLR3|TLR4|ITPKA|APOC3|STARD10|LGR4|DMD|CTNND1|STMN3|LOC112580220|FUZ|GPR18|SLC31A2|NDRG…
cytoplasm	Gene Ontology	GO:0005737	181	5440	0.000960768	RANGRF|GRHPR|LOC112577790|LOC112583791|LOC102397197|HPS4|NOD2|MZT2B|DAB2|LOC112586946|DUSP26|UBXN11|SPIDR|MVK|CERS1|SIVA1|OVCA2|TDP1|NDUFA13|APEH|EEFSEC|LOC102394933|B3GALT4|B3GALT6|HAL|AQP3|CTSB|PRMT1|CLCN5|KRT25|ARRDC4|JUP|TIMM10B|TUFT1|PLD2|SOCS2|PTGES2|LOC102411786|PIDD1|SFN|TLR3|ACY1|METTL1|STARD10|MRPL23|RRAGD|LOC102415369|GAB1|SLC31A2|TPK1|TST|CD99L2|EXOSC4|SDHAF1|PPP1R1B|NT5M|EGR1|SOX15|C…
regulation of biological process	Gene Ontology	GO:0050789	173	5256	0.00205789	LOC112579182|DCTD|IFT22|LOC112578698|SIVA1|LOC102414190|CD37|LOC112585046|HPS4|ASB13|NOD2|PATZ1|DAB2|GPR34|DUSP26|PPP1R3B|PTGER4|ADRA2A|GADD45G|STAP2|NDUFA13|EEFSEC|LOC102394933|AQP3|LOC112585696|PRMT1|SCAND1|ARRDC5|PPP1R35|CLEC6A|CXCL16|BMP4|ORM1|PLD2|SOCS2|PTGES2|PIDD1|SFN|TLR3|TLR4|APOC3|STARD10|LGR4|DMD|CTNND1|STMN3|LOC112580220|FUZ|GPR18|SLC31A2|NDRG1|ARL4D|LOC102412687|NDRG4|IL1R2|EXOSC4|PP…
regulation of cellular process	Gene Ontology	GO:0050794	167	4998	0.0013449	LOC112579182|DCTD|IFT22|LOC112578698|SIVA1|LOC102414190|CD37|LOC112585046|HPS4|ASB13|NOD2|PATZ1|DAB2|GPR34|DUSP26|PPP1R3B|PTGER4|ADRA2A|GADD45G|STAP2|NDUFA13|EEFSEC|LOC102394933|LOC112585696|PRMT1|SCAND1|ARRDC5|PPP1R35|CLEC6A|CXCL16|BMP4|PLD2|SOCS2|PTGES2|PIDD1|SFN|TLR3|TLR4|APOC3|STARD10|LGR4|DMD|CTNND1|STMN3|LOC112580220|FUZ|GPR18|NDRG1|ARL4D|LOC102412687|NDRG4|IL1R2|EXOSC4|PPP1R1B|CD79B|EGR1|J…
membrane	Gene Ontology	GO:0016020	159	4839	0.00349468	LIN7B|LOC112577790|AGER|LOC102414190|CD37|LOC112585046|HPS4|APOC3|DAB2|LOC112586946|GPR34|CERS1|FNDC4|ADRA2A|FAM173A|STAP2|PERP|TTYH1|NDUFA13|APEH|LOC102394933|B3GALT4|B3GALT6|AQP3|SIRPA|LOC112585696|NOD2|ATP1B1|ARRDC4|MTFP1|TIMM10B|TMEM184B|TDP1|CXCL16|KCNMB1|PLD2|PTGES2|TLR3|TLR4|TMEM42|STARD10|LGR4|IL10RA|LOC112580220|GPR18|SLC31A2|LOC102416138|NDRG1|TST|NDRG4|IL1R2|LOC112580340|SLC11A1|CD79B|…
response to stimulus	Gene Ontology	GO:0050896	143	3881	5.71907e-05	DCTD|IFT22|AGER|LOC102414190|CD37|LOC112585046|HPS4|ASB13|NOD2|DAB2|GPR34|DUSP26|PTGER4|ADRA2A|LOC102390348|GADD45G|STAP2|NDUFA13|AQP3|LOC112585696|CTSB|TONSL|SIVA1|ARRDC5|CLEC6A|TDP1|CXCL16|KCNMB1|BMP4|ORM1|PLD2|SOCS2|PIDD1|SFN|TLR3|TLR4|APOC3|STARD10|LGR4|STMN3|LOC112580220|GPR18|NDRG1|ARL4D|NDRG4|IL1R2|EXOSC4|PPP1R1B|CD79B|EGR1|JUN|SOX15|HDDC3|OVCA2|DERL3|LOC102414965|EPHB3|JUP|FOS|NUPR2|NUPR1…
membrane part	Gene Ontology	GO:0044425	131	3668	0.000447954	LIN7B|LOC112577790|AGER|LOC102414190|CD37|LOC112585046|APOC3|DAB2|LOC112586946|GPR34|CERS1|FNDC4|ADRA2A|FAM173A|STAP2|PERP|TTYH1|NDUFA13|LOC102394933|B3GALT4|B3GALT6|AQP3|SIRPA|LOC112585696|NOD2|ATP1B1|MTFP1|TMEM184B|CXCL16|KCNMB1|PTGES2|TLR3|TLR4|TMEM42|LGR4|IL10RA|LOC112580220|GPR18|SLC31A2|NDRG1|NDRG4|IL1R2|LOC112580340|SLC11A1|CD79B|DCTD|JUP|DERL3|LOC102403062|SNX33|B4GALT2|EPHB3|KCNK17|DSP|M…
cellular response to stimulus	Gene Ontology	GO:0051716	124	3259	5.2909e-05	ASB13|IFT22|SIVA1|LOC102414190|CD37|LOC112585046|NOD2|DAB2|GPR34|DUSP26|PTGER4|ADRA2A|GADD45G|STAP2|NDUFA13|LOC112585696|CTSB|TONSL|ARRDC5|CLEC6A|TDP1|CXCL16|BMP4|PLD2|SOCS2|PIDD1|SFN|TLR3|TLR4|APOC3|STARD10|LGR4|STMN3|LOC112580220|GPR18|NDRG1|ARL4D|NDRG4|IL1R2|PPP1R1B|CD79B|EGR1|JUN|JUP|DERL3|EPHB3|FOS|NUPR2|NUPR1|CPLANE2|IGFBP1|APLN|C11H15orf48|RHOB|SEZ6L2|PLXNC1|IL1RN|RNASEH2A|PROK2|TKFC|CD14|…
intrinsic component of membrane	Gene Ontology	GO:0031224	121	3125	3.1794e-05	TREX1|AGER|LOC102414190|CD37|LOC112585046|APOC3|DAB2|LOC112586946|GPR34|CERS1|FNDC4|ADRA2A|FAM173A|STAP2|PERP|TTYH1|NDUFA13|B3GALT4|B3GALT6|AQP3|SIRPA|LOC112585696|ATP1B1|MTFP1|TMEM184B|CXCL16|KCNMB1|PTGES2|TLR3|TLR4|TMEM42|LGR4|IL10RA|LOC112580220|GPR18|SLC31A2|NDRG1|NDRG4|IL1R2|LOC112580340|SLC11A1|CD79B|DCTD|DERL3|LOC102403062|B4GALT2|EPHB3|KCNK17|MANSC1|C11H15orf48|GALNT6|SEZ6L2|PLXNC1|IL1RN|…
integral component of membrane	Gene Ontology	GO:0016021	120	3079	2.61176e-05	TREX1|AGER|LOC102414190|CD37|LOC112585046|APOC3|DAB2|LOC112586946|GPR34|CERS1|FNDC4|ADRA2A|FAM173A|STAP2|PERP|TTYH1|NDUFA13|B3GALT4|B3GALT6|AQP3|SIRPA|LOC112585696|ATP1B1|MTFP1|TMEM184B|CXCL16|KCNMB1|PTGES2|TLR3|TLR4|TMEM42|LGR4|IL10RA|LOC112580220|GPR18|SLC31A2|NDRG1|NDRG4|IL1R2|LOC112580340|SLC11A1|CD79B|DCTD|DERL3|LOC102403062|B4GALT2|EPHB3|KCNK17|MANSC1|C11H15orf48|GALNT6|SEZ6L2|PLXNC1|IL1RN|…
cell communication	Gene Ontology	GO:0007154	115	2885	1.54798e-05	ASB13|IFT22|SIVA1|LOC102414190|CD37|LOC112585046|LIN7B|APOC3|DAB2|GPR34|DUSP26|PTGER4|ADRA2A|GADD45G|STAP2|NDUFA13|LOC112585696|NOD2|ARRDC5|CLEC6A|KCNMB1|BMP4|PLD2|SOCS2|PIDD1|SFN|TLR3|TLR4|STARD10|LGR4|STMN3|LOC112580220|GPR18|NDRG1|ARL4D|NDRG4|IL1R2|PPP1R1B|CD79B|DCTD|JUN|ITPKA|JUP|SYT17|EPHB3|FOS|NUPR2|NUPR1|CPLANE2|DSP|IGFBP1|APLN|C11H15orf48|RHOB|SEZ6L2|PLXNC1|IL1RN|PROK2|TKFC|CD14|KRT19|CCR…
single organism signaling	Gene Ontology	GO:0044700	112	2847	3.49508e-05	ASB13|IFT22|SIVA1|LOC102414190|CD37|LOC112585046|LIN7B|APOC3|DAB2|GPR34|DUSP26|PTGER4|ADRA2A|GADD45G|STAP2|NDUFA13|LOC112585696|NOD2|ARRDC5|CLEC6A|KCNMB1|BMP4|PLD2|SOCS2|PIDD1|SFN|TLR3|TLR4|STARD10|LGR4|STMN3|LOC112580220|GPR18|NDRG1|ARL4D|NDRG4|IL1R2|PPP1R1B|CD79B|DCTD|JUN|ITPKA|JUP|SYT17|EPHB3|FOS|NUPR1|CPLANE2|DSP|IGFBP1|APLN|C11H15orf48|RHOB|SEZ6L2|PLXNC1|IL1RN|PROK2|TKFC|CD14|KRT19|CCR1|CTNN…
signaling	Gene Ontology	GO:0023052	112	2850	3.64713e-05	ASB13|IFT22|SIVA1|LOC102414190|CD37|LOC112585046|LIN7B|APOC3|DAB2|GPR34|DUSP26|PTGER4|ADRA2A|GADD45G|STAP2|NDUFA13|LOC112585696|NOD2|ARRDC5|CLEC6A|KCNMB1|BMP4|PLD2|SOCS2|PIDD1|SFN|TLR3|TLR4|STARD10|LGR4|STMN3|LOC112580220|GPR18|NDRG1|ARL4D|NDRG4|IL1R2|PPP1R1B|CD79B|DCTD|JUN|ITPKA|JUP|SYT17|EPHB3|FOS|NUPR1|CPLANE2|DSP|IGFBP1|APLN|C11H15orf48|RHOB|SEZ6L2|PLXNC1|IL1RN|PROK2|TKFC|CD14|KRT19|CCR1|CTNN…
signal transduction	Gene Ontology	GO:0007165	105	2682	7.63584e-05	ASB13|IFT22|SIVA1|LOC102414190|CD37|LOC112585046|APOC3|DAB2|GPR34|DUSP26|PTGER4|ADRA2A|GADD45G|STAP2|NDUFA13|LOC112585696|CXCR4|ARRDC5|CLEC6A|BMP4|PLD2|SOCS2|PIDD1|SFN|TLR3|TLR4|STARD10|LGR4|STMN3|LOC112580220|GPR18|NDRG1|ARL4D|NDRG4|IL1R2|PPP1R1B|CD79B|DCTD|JUN|JUP|EPHB3|FOS|NUPR1|CPLANE2|IGFBP1|APLN|C11H15orf48|RHOB|SEZ6L2|PLXNC1|IL1RN|PROK2|TKFC|CD14|KRT19|CCR1|CTNND1|IL1B|LOC102415700|CD79A|S…
positive regulation of biological process	Gene Ontology	GO:0048518	77	2358	0.044772	STARD10|LGR4|DMD|TBXA2R|DUSP26|BCL11A|SIVA1|GAB1|HPS4|PGLYRP1|PATZ1|DAB2|IL1B|PIDD1|MID2|EXOSC4|HSPA1L|CEBPB|FZD4|CEBPE|TLR3|LOC102403722|CD79B|GDF1|EGR1|JUN|SOX15|GADD45G|NUPR2|PPBP|S100A9|SYT17|OBSL1|NOD2|TNS3|CITED2|SNX33|CD79A|LOC102394933|PROK2|EPHB3|JUP|DUSP15|AQP3|LOC102394266|CDC42EP3|FUZ|FOS|NUPR1|TLR4|ARRDC4|C3|CDC6|DCSTAMP|NUDT16|POMC|P2RY2|RHOB|P2RY1|MAPK8IP2|CXCL16|IQANK1|BMP4|CCL14|…
extracellular region	Gene Ontology	GO:0005576	75	2150	0.0133806	ORM1|SAT2|DMD|LOC102405655|JUP|LOC112578698|VCAN|GRHPR|CD37|PGLYRP1|SERPING1|MFAP2|CTNND1|C8G|VSTM2L|TST|LOC102412687|UFSP1|IL1B|DUSP26|HSPA1L|SLC37A2|FZD4|LOC112579874|DAB2|GDF1|SELENOP|MPST|PPBP|S100A9|TMEM205|CXCR4|APEH|LOC102414965|PI16|GP2|CA4|FUZ|LOC102411164|LOC102394266|PDE4C|LOC102393953|CTSB|CES4A|DSP|FNDC11|C3|MTFP1|APLN|POMC|RHOB|LOC102399931|TUB|CXCL16|SERPINH1|BMP4|CCL14|LOC10241189…
extracellular region part	Gene Ontology	GO:0044421	66	1827	0.0100703	ORM1|SAT2|DMD|JUP|LOC102405655|VCAN|GRHPR|CD37|PGLYRP1|SERPING1|MFAP2|CTNND1|C8G|DAB2|TST|CA4|UFSP1|IL1B|DUSP26|HSPA1L|SLC37A2|FZD4|LOC112579874|CD79B|GDF1|MPST|PPBP|TMEM205|CXCR4|C3|LOC102414965|PI16|GP2|LOC102411164|FUZ|LOC102394266|PDE4C|LOC102393953|CTSB|CES4A|DSP|FNDC11|APEH|MTFP1|APLN|POMC|RHOB|LOC102399931|SERPINH1|CXCL16|BMP4|CCL14|LOC102411899|CRYAB|LOC102403722|TKFC|DKK1|SFN|IGFBP1|LOC1…
response to stress	Gene Ontology	GO:0006950	56	1525	0.0128114	RECQL5|LGR4|FAAP100|VKORC1|CRYAB|AGER|GAB1|HPS4|PGLYRP1|SERPING1|NOD2|IL1B|GADD45G|MID2|ADRA2A|EXOSC4|CEBPB|FZD4|CEBPE|PTGER4|JUN|SOX15|LOC102390348|HDDC3|CCL14|PPBP|DERL3|S100A9|CXCR4|C3|CITED2|LOC102414965|PTPRCAP|TBXA2R|NUPR1|FOS|NUPR2|TONSL|NUDT16|DUSP15|RHOB|P2RY1|TDP1|MAPK8IP2|CXCL16|SWSAP1|RNASEH2A|ORM1|CCR1|EIF2AK3|TKFC|PIDD1|SFN|TLR3|CD14|TLR4
G-protein coupled receptor signaling pathway	Gene Ontology	GO:0007186	43	753	6.61074e-06	LGR4|LOC112580220|C11H15orf48|LOC102414190|GPR18|LOC112585046|CCR1|APOC3|NDRG1|LOC102415700|GPR34|SMIM3|P2RY2|LOC112586990|PTGER4|LOC102389183|DCTD|LOC102392942|ADRA2A|P2RY13|STAP2|PPBP|CXCR4|C3|LOC102412993|TBXA2R|NDRG4|LOC112585696|POMC|LGALS3|CCL14|P2RY1|IL1RN|VAMP5|LOC112578096|C3AR1|SRRM3|PROK2|LOC112584612|FZD4|CLEC6A|LOC112582349|LOC112582690
regulation of localization	Gene Ontology	GO:0032879	43	1055	0.00561957	LGR4|CRYAB|SIVA1|GAB1|CCR1|SLC31A2|DAB2|MIIP|HSPA1L|PTGER4|CACNB1|JUN|JUP|PPBP|SYT17|CXCR4|C3|SNX33|LOC102394933|PIM3|KCNJ15|LOC102394266|FUZ|NOD2|DSP|SLC8A1|POMC|P2RY2|RHOB|P2RY1|MAPK8IP2|CXCL16|PLXNC1|IQANK1|BMP4|PLD2|HPS4|C3AR1|DKK1|SFN|TLR4|COL1A1|TUB
cell surface receptor signaling pathway	Gene Ontology	GO:0007166	41	1113	0.029	LGR4|GPR34|SIVA1|CD37|CCR1|CTNND1|DAB2|IL1B|DKK1|LOC102415700|IL1R2|CD79A|P2RY1|FZD4|CD79B|GDF1|JUN|CD14|P2RY13|PPBP|NRP2|NDUFA13|CITED2|EPHB3|DUSP15|FOS|LOC102392687|CXCR4|IGFBP1|P2RY2|GAB1|MAPK8IP2|PLXNC1|BMP4|CCL14|SOCS2|PIDD1|LOC102416138|TLR4|COL1A1|KRT19
plasma membrane part	Gene Ontology	GO:0044459	40	998	0.00953038	LGR4|LIN7B|PLXNC1|CD37|DAB2|SLC16A6|CD79B|GPR34|CD79A|KCNJ15|CACNB1|ATP13A2|ADRA2A|P2RY13|JUP|LOC102403062|ICAM1|NOD2|SLC8A1|PLA2G4F|LOC102394933|EPHB3|LRP12|AQP3|LOC112580340|LOC102394266|KCNK17|MFSD3|DSP|ATP1B1|DCSTAMP|IDUA|KCNMB1|LOC102411899|GJC2|CA4|TLR3|CD14|TLR4|LOC102393953
response to organic substance	Gene Ontology	GO:0010033	40	1086	0.0308005	JUP|GAB1|CCR1|DAB2|IL1B|IL1R2|PIM3|PPP1R1B|FZD4|GDF1|EGR1|JUN|PPBP|P2RY13|OVCA2|DERL3|CXCR4|CITED2|KLF9|TBXA2R|AQP3|FOS|CTSB|NOD2|CD68|DCSTAMP|DUSP15|P2RY1|PLA2G4F|NRP2|CXCL16|BMP4|CCL14|SOCS2|EIF2AK3|DKK1|TLR3|CD14|TLR4|COL1A1
immune system process	Gene Ontology	GO:0002376	36	995	0.0478322	LGR4|BCL11A|SIVA1|CCR1|PGLYRP1|NOD2|IL1B|CD79B|EXOSC4|CD79A|CEBPB|CEBPE|LOC112579874|JUN|PPBP|S100A9|LOC102411246|C3|CITED2|LOC102414965|EPHB3|AQP3|FOS|ZNF784|DCSTAMP|PATZ1|CXCL16|BMP4|CCL14|ORM1|C3AR1|TKFC|TLR3|CD14|TLR4|PTGER4
response to external stimulus	Gene Ontology	GO:0009605	35	874	0.0148284	TBXA2R|BCL11A|CCR1|PGLYRP1|SERPING1|EXOSC4|CEBPB|CEBPE|PTGER4|JUN|SOX15|HDDC3|PPBP|S100A9|CXCR4|LOC102414965|EPHB3|FOS|NUPR2|NOD2|JUP|POMC|NRP2|CXCL16|PLXNC1|BMP4|CCL14|PROK2|C3AR1|EIF2AK3|TKFC|TLR3|CD14|TLR4|COL1A1
positive regulation of response to stimulus	Gene Ontology	GO:0048584	34	848	0.0159149	STARD10|LGR4|SIVA1|GAB1|CCR1|PGLYRP1|DAB2|IL1B|MID2|CD79A|FZD4|CD79B|GDF1|JUN|SOX15|GADD45G|PPBP|S100A9|NOD2|C3|CITED2|TLR4|NUDT16|DUSP15|BMP4|CCL14|PROK2|C3AR1|TKFC|PIDD1|TLR3|CD14|CXXC5|COL1A1
cellular response to organic substance	Gene Ontology	GO:0071310	34	874	0.0231913	GAB1|CCR1|DAB2|IL1B|IL1R2|FZD4|GDF1|EGR1|JUN|JUP|P2RY13|PPBP|CXCR4|CITED2|KLF9|PIM3|FOS|CTSB|NOD2|CD68|DCSTAMP|DUSP15|P2RY1|PLA2G4F|NRP2|CXCL16|BMP4|CCL14|SOCS2|EIF2AK3|DKK1|CD14|TLR4|COL1A1
intrinsic component of plasma membrane	Gene Ontology	GO:0031226	30	587	0.000913507	LGR4|PLXNC1|CD37|DAB2|SLC16A6|CD79B|GPR34|CD79A|KCNJ15|ATP13A2|ADRA2A|P2RY13|LOC102403062|ICAM1|LOC102393953|SLC8A1|EPHB3|LRP12|AQP3|LOC112580340|KCNK17|MFSD3|ATP1B1|DCSTAMP|IDUA|KCNMB1|CA4|TLR3|CD14|TLR4
locomotion	Gene Ontology	GO:0040011	29	632	0.00485394	BCL11A|GAB1|CCR1|DAB2|MIIP|FZD4|PTGER4|JUN|JUP|PPBP|S100A9|CXCR4|TNS3|LOC102394933|EPHB3|LOC102394266|FUZ|PKN3|RHOB|NRP2|CXCL16|PLXNC1|IQANK1|BMP4|CCL14|PLD2|PROK2|C3AR1|COL1A1
movement of cell or subcellular component	Gene Ontology	GO:0006928	29	698	0.0164601	DMD|BCL11A|GAB1|CCR1|DAB2|MIIP|PTGER4|JUN|JUP|PPBP|S100A9|CXCR4|TNS3|LOC102394933|EPHB3|LOC102394266|FUZ|PKN3|DSP|RHOB|NRP2|CXCL16|PLXNC1|IQANK1|BMP4|CCL14|PLD2|C3AR1|COL1A1
integral component of plasma membrane	Gene Ontology	GO:0005887	27	557	0.00323498	LGR4|PLXNC1|CD37|DAB2|CD79B|GPR34|CD79A|KCNJ15|ATP13A2|ADRA2A|P2RY13|LOC102403062|ICAM1|LOC102393953|EPHB3|LRP12|AQP3|LOC112580340|KCNK17|MFSD3|ATP1B1|DCSTAMP|IDUA|KCNMB1|SLC16A6|TLR3|TLR4
cell migration	Gene Ontology	GO:0016477	26	521	0.00264694	FUZ|GAB1|CCR1|DAB2|MIIP|PTGER4|JUN|JUP|PPBP|S100A9|CXCR4|TNS3|LOC102394933|EPHB3|LOC102394266|PKN3|RHOB|NRP2|CXCL16|PLXNC1|IQANK1|BMP4|CCL14|PLD2|C3AR1|COL1A1
cell motility	Gene Ontology	GO:0048870	26	561	0.00657561	FUZ|GAB1|CCR1|DAB2|MIIP|PTGER4|JUN|JUP|PPBP|S100A9|CXCR4|TNS3|LOC102394933|EPHB3|LOC102394266|PKN3|RHOB|NRP2|CXCL16|PLXNC1|IQANK1|BMP4|CCL14|PLD2|C3AR1|COL1A1
localization of cell	Gene Ontology	GO:0051674	26	561	0.00657561	FUZ|GAB1|CCR1|DAB2|MIIP|PTGER4|JUN|JUP|PPBP|S100A9|CXCR4|TNS3|LOC102394933|EPHB3|LOC102394266|PKN3|RHOB|NRP2|CXCL16|PLXNC1|IQANK1|BMP4|CCL14|PLD2|C3AR1|COL1A1
defense response	Gene Ontology	GO:0006952	25	618	0.0320935	LGR4|AGER|CCR1|PGLYRP1|IL1B|EXOSC4|CEBPB|CEBPE|PTGER4|PPBP|S100A9|NOD2|C3|LOC102414965|TBXA2R|PTPRCAP|NUPR1|MAPK8IP2|CXCL16|CCL14|ORM1|TKFC|TLR3|CD14|TLR4
regulation of cellular component movement	Gene Ontology	GO:0051270	21	334	0.000468857	PLXNC1|IQANK1|FUZ|BMP4|DAB2|PLD2|LOC102394266|PTGER4|C3AR1|CXCR4|JUN|JUP|DSP|GAB1|CCR1|PPBP|COL1A1|RHOB|MIIP|LOC102394933|CXCL16
regulation of response to stress	Gene Ontology	GO:0080134	21	517	0.0449297	LGR4|CCL14|PTGER4|EIF2AK3|SOX15|TKFC|GAB1|PGLYRP1|TLR3|CD14|SERPING1|NUDT16|TLR4|NOD2|DUSP15|S100A9|IL1B|GADD45G|MID2|FZD4|MAPK8IP2
hydrolase activity, acting on ester bonds	Gene Ontology	GO:0016788	20	403	0.00820913	PDE4C|NT5M|PLD2|LOC102394266|PDE1B|DUSP26|TREX1|TDP1|HDDC3|LOC102395880|NUDT16|LOC102394933|LOC102398843|CES4A|DUSP15|RNASEH2A|NUDT7|UFSP1|PLA2G4F|EXOSC4
regulation of cell migration	Gene Ontology	GO:0030334	19	299	0.000760135	PLXNC1|IQANK1|FUZ|BMP4|DAB2|PLD2|LOC102394266|PTGER4|C3AR1|CXCR4|JUN|GAB1|CCR1|PPBP|COL1A1|RHOB|MIIP|LOC102394933|CXCL16
regulation of cell motility	Gene Ontology	GO:2000145	19	314	0.00130556	PLXNC1|IQANK1|FUZ|BMP4|DAB2|PLD2|LOC102394266|PTGER4|C3AR1|CXCR4|JUN|GAB1|CCR1|PPBP|COL1A1|RHOB|MIIP|LOC102394933|CXCL16
regulation of locomotion	Gene Ontology	GO:0040012	19	322	0.0017133	PLXNC1|IQANK1|FUZ|BMP4|DAB2|PLD2|LOC102394266|PTGER4|C3AR1|CXCR4|JUN|GAB1|CCR1|PPBP|COL1A1|RHOB|MIIP|LOC102394933|CXCL16
structural molecule activity	Gene Ontology	GO:0005198	19	394	0.0128175	LOC102411164|LOC102397197|CENPM|MRPL23|MRPS26|CRYAB|LOC102415909|VCAN|LOC112583791|DSP|KRT25|LOC102396546|TMPRSS13|JUP|CHPT1|LOC102394865|KRT5|COL1A1|KRT19
inflammatory response	Gene Ontology	GO:0006954	16	257	0.002329	TBXA2R|CCL14|ORM1|CCR1|PTGER4|CD14|NUPR1|AGER|PGLYRP1|TLR3|PPBP|S100A9|TLR4|NOD2|C3|IL1B
positive regulation of immune system process	Gene Ontology	GO:0002684	16	342	0.0267395	LGR4|AQP3|FOS|C3AR1|NOD2|CD14|TKFC|CCR1|PPBP|DCSTAMP|TLR4|TLR3|C3|PGLYRP1|CD79B|CD79A
regulation of MAPK cascade	Gene Ontology	GO:0043408	14	303	0.0397321	BMP4|CCL14|PROK2|GDF1|JUN|GAB1|DUSP26|NOD2|DUSP15|FZD4|IL1B|GADD45G|MID2|MAPK8IP2
chemotaxis	Gene Ontology	GO:0006935	13	228	0.0111052	PLXNC1|EPHB3|BMP4|CCL14|PROK2|C3AR1|BCL11A|CCR1|PPBP|S100A9|CXCR4|NRP2|CXCL16
taxis	Gene Ontology	GO:0042330	13	229	0.0114658	PLXNC1|EPHB3|BMP4|CCL14|PROK2|C3AR1|BCL11A|CCR1|PPBP|S100A9|CXCR4|NRP2|CXCL16
positive regulation of cell migration	Gene Ontology	GO:0030335	12	172	0.00336501	IQANK1|BMP4|DAB2|LOC102394266|C3AR1|JUN|CCR1|PPBP|COL1A1|RHOB|LOC102394933|CXCL16
positive regulation of cell motility	Gene Ontology	GO:2000147	12	179	0.0045365	IQANK1|BMP4|DAB2|LOC102394266|C3AR1|JUN|CCR1|PPBP|COL1A1|RHOB|LOC102394933|CXCL16
positive regulation of locomotion	Gene Ontology	GO:0040017	12	182	0.00512919	IQANK1|BMP4|DAB2|LOC102394266|C3AR1|JUN|CCR1|PPBP|COL1A1|RHOB|LOC102394933|CXCL16
positive regulation of cellular component movement	Gene Ontology	GO:0051272	12	182	0.00512919	IQANK1|BMP4|DAB2|LOC102394266|C3AR1|JUN|CCR1|PPBP|COL1A1|RHOB|LOC102394933|CXCL16
phosphoric ester hydrolase activity	Gene Ontology	GO:0042578	12	197	0.00907802	NT5M|PLD2|LOC102394266|PDE1B|HDDC3|LOC102395880|NUDT16|DUSP26|DUSP15|PDE4C|TDP1|LOC102394933
leukocyte differentiation	Gene Ontology	GO:0002521	12	240	0.033657	CEBPB|BMP4|CEBPE|FOS|BCL11A|JUN|PGLYRP1|DCSTAMP|PATZ1|CITED2|CD79B|CD79A
cell growth	Gene Ontology	GO:0016049	11	186	0.0147367	PLXNC1|EXOSC4|SOCS2|NUPR1|SFN|DCSTAMP|SYT17|IGFBP1|NDUFA13|NRP2|CXCL16
positive regulation of MAPK cascade	Gene Ontology	GO:0043410	11	206	0.0277525	BMP4|CCL14|PROK2|JUN|GADD45G|NOD2|DUSP15|FZD4|IL1B|GAB1|MID2
regulation of peptidase activity	Gene Ontology	GO:0052547	11	216	0.0367044	LOC112578698|CRYAB|LOC102401285|PIDD1|SFN|SERPING1|S100A9|C3|SERPINH1|LOC102412687|PI16
activation of immune response	Gene Ontology	GO:0002253	10	128	0.00340574	LGR4|PGLYRP1|TKFC|TLR3|CD14|TLR4|NOD2|C3|CD79B|CD79A
ribosomal subunit	Gene Ontology	GO:0044391	10	142	0.0066979	CENPM|MRPL23|MRPS26|LOC102415909|LOC112583791|LOC102396546|TMPRSS13|CHPT1|LOC102399931|LOC102394865
ribosome	Gene Ontology	GO:0005840	10	192	0.0398865	CENPM|MRPL23|MRPS26|LOC102415909|LOC112583791|LOC102396546|TMPRSS13|CHPT1|LOC102399931|LOC102394865
positive regulation of immune response	Gene Ontology	GO:0050778	10	199	0.0482816	LGR4|PGLYRP1|TKFC|TLR3|CD14|TLR4|NOD2|C3|CD79B|CD79A
immune response-activating signal transduction	Gene Ontology	GO:0002757	9	102	0.00252897	LGR4|PGLYRP1|TKFC|TLR3|CD14|TLR4|NOD2|CD79B|CD79A
immune response-regulating signaling pathway	Gene Ontology	GO:0002764	9	112	0.00450106	LGR4|PGLYRP1|TKFC|TLR3|CD14|TLR4|NOD2|CD79B|CD79A
positive regulation of defense response	Gene Ontology	GO:0031349	9	132	0.0118401	LGR4|CCL14|PGLYRP1|TKFC|TLR3|CD14|S100A9|TLR4|NOD2
regulation of body fluid levels	Gene Ontology	GO:0050878	9	141	0.0171372	AQP3|VKORC1|ADRA2A|LOC102390348|SFN|HPS4|SERPING1|P2RY2|P2RY1
negative regulation of peptidase activity	Gene Ontology	GO:0010466	9	146	0.0207365	LOC112578698|CRYAB|LOC102401285|SFN|SERPING1|C3|SERPINH1|LOC102412687|PI16
regulation of cell growth	Gene Ontology	GO:0001558	9	149	0.0231411	PLXNC1|SOCS2|SFN|DCSTAMP|SYT17|IGFBP1|NDUFA13|EXOSC4|CXCL16
transmembrane receptor protein serine/threonine kinase signaling pathway	Gene Ontology	GO:0007178	9	152	0.0257384	BMP4|FOS|GDF1|JUN|DKK1|LOC102416138|CITED2|DUSP15|DAB2
regulation of stress-activated protein kinase signaling cascade	Gene Ontology	GO:0070302	8	77	0.00169652	FZD4|GADD45G|NOD2|DUSP15|IL1B|GAB1|MID2|MAPK8IP2
regulation of stress-activated MAPK cascade	Gene Ontology	GO:0032872	8	77	0.00169652	FZD4|GADD45G|NOD2|DUSP15|IL1B|GAB1|MID2|MAPK8IP2
large ribosomal subunit	Gene Ontology	GO:0015934	8	83	0.00261575	CENPM|MRPL23|LOC102415909|LOC112583791|TMPRSS13|CHPT1|LOC102399931|LOC102394865
stress-activated protein kinase signaling cascade	Gene Ontology	GO:0031098	8	89	0.00388474	FZD4|GADD45G|NOD2|DUSP15|IL1B|GAB1|MID2|MAPK8IP2
stress-activated MAPK cascade	Gene Ontology	GO:0051403	8	89	0.00388474	FZD4|GADD45G|NOD2|DUSP15|IL1B|GAB1|MID2|MAPK8IP2
camera-type eye development	Gene Ontology	GO:0043010	8	124	0.022617	BMP4|FZD4|CRYAB|BCL11A|JUN|CITED2|TUB|PPP1R13L
multicellular organismal homeostasis	Gene Ontology	GO:0048871	8	136	0.0354258	AQP3|NCDN|SFN|DCSTAMP|NOD2|IL1B|PPP1R13L|TUB
innate immune response-activating signal transduction	Gene Ontology	GO:0002758	7	53	0.000928172	LGR4|PGLYRP1|TKFC|TLR3|CD14|TLR4|NOD2
pattern recognition receptor signaling pathway	Gene Ontology	GO:0002221	7	53	0.000928172	LGR4|PGLYRP1|TKFC|TLR3|CD14|TLR4|NOD2
positive regulation of stress-activated MAPK cascade	Gene Ontology	GO:0032874	7	56	0.00124328	FZD4|GADD45G|NOD2|DUSP15|IL1B|GAB1|MID2
positive regulation of stress-activated protein kinase signaling cascade	Gene Ontology	GO:0070304	7	56	0.00124328	FZD4|GADD45G|NOD2|DUSP15|IL1B|GAB1|MID2
activation of innate immune response	Gene Ontology	GO:0002218	7	57	0.00136507	LGR4|PGLYRP1|TKFC|TLR3|CD14|TLR4|NOD2
regulation of JNK cascade	Gene Ontology	GO:0046328	7	64	0.00249937	FZD4|GADD45G|NOD2|DUSP15|IL1B|GAB1|MAPK8IP2
JNK cascade	Gene Ontology	GO:0007254	7	73	0.0048867	FZD4|GADD45G|NOD2|DUSP15|IL1B|GAB1|MAPK8IP2
positive regulation of innate immune response	Gene Ontology	GO:0045089	7	82	0.00868305	LGR4|PGLYRP1|TKFC|TLR3|CD14|TLR4|NOD2
myeloid leukocyte differentiation	Gene Ontology	GO:0002573	7	88	0.0121979	CEBPB|BMP4|CEBPE|FOS|JUN|DCSTAMP|CITED2
regulation of innate immune response	Gene Ontology	GO:0045088	7	96	0.0183428	LGR4|PGLYRP1|TKFC|TLR3|CD14|TLR4|NOD2
intermediate filament cytoskeleton	Gene Ontology	GO:0045111	7	100	0.0221136	IQANK1|FAAP100|DSP|KRT25|JUP|KRT5|KRT19
skin development	Gene Ontology	GO:0043588	7	107	0.029944	BCL11A|DSP|DKK1|SFN|JUP|COL1A1|KRT25
peptidase inhibitor activity	Gene Ontology	GO:0030414	7	117	0.0440715	LOC112578698|LOC102401285|SERPING1|C3|SERPINH1|LOC102412687|PI16
canonical Wnt signaling pathway	Gene Ontology	GO:0060070	7	117	0.0440715	LGR4|FZD4|DKK1|CTNND1|COL1A1|DAB2|LOC102415700
positive regulation of response to external stimulus	Gene Ontology	GO:0032103	7	119	0.047335	CCL14|TLR3|C3AR1|CCR1|PPBP|S100A9|NOD2
epidermis development	Gene Ontology	GO:0008544	7	120	0.049023	BMP4|BCL11A|GAB1|DSP|DKK1|SFN|KRT25
positive regulation of JNK cascade	Gene Ontology	GO:0046330	6	48	0.00274886	FZD4|GADD45G|NOD2|DUSP15|IL1B|GAB1
myeloid leukocyte migration	Gene Ontology	GO:0097529	6	81	0.0262798	CCL14|PTGER4|C3AR1|CCR1|PPBP|S100A9
intermediate filament	Gene Ontology	GO:0005882	6	82	0.0276043	IQANK1|DSP|KRT25|JUP|KRT5|KRT19
blood coagulation	Gene Ontology	GO:0007596	6	83	0.0289721	VKORC1|ADRA2A|LOC102390348|HPS4|SERPING1|P2RY1
hemostasis	Gene Ontology	GO:0007599	6	84	0.0303837	VKORC1|ADRA2A|LOC102390348|HPS4|SERPING1|P2RY1
coagulation	Gene Ontology	GO:0050817	6	85	0.0318395	VKORC1|ADRA2A|LOC102390348|HPS4|SERPING1|P2RY1
leukocyte chemotaxis	Gene Ontology	GO:0030595	6	90	0.0397962	CCL14|C3AR1|CCR1|PPBP|S100A9|CXCL16
cytosolic ribosome	Gene Ontology	GO:0022626	6	95	0.0489113	CENPM|LOC102415909|LOC112583791|LOC102396546|LOC102399931|LOC102394865
organophosphate catabolic process	Gene Ontology	GO:0046434	5	47	0.011268	NUDT16|NT5M|PLA2G4F|LOC102398843|NUDT7
dendrite development	Gene Ontology	GO:0016358	5	50	0.0141566	EPHB3|MAPK8IP2|TLX2|OBSL1|IGSF9
cytosolic large ribosomal subunit	Gene Ontology	GO:0022625	5	52	0.016336	CENPM|LOC102399931|LOC112583791|LOC102394865|LOC102415909
regulation of muscle contraction	Gene Ontology	GO:0006937	5	54	0.0187275	TBXA2R|JUP|ADRA2A|DSP|PROK2
granulocyte migration	Gene Ontology	GO:0097530	5	56	0.0213385	PTGER4|CCL14|PPBP|S100A9|C3AR1
transforming growth factor beta receptor signaling pathway	Gene Ontology	GO:0007179	5	64	0.0340982	DUSP15|DAB2|JUN|CITED2|FOS
cell adhesion molecule binding	Gene Ontology	GO:0050839	5	68	0.0419316	TGFBI|JUP|ICAM1|CTNND1|DSP
regulation of muscle system process	Gene Ontology	GO:0090257	5	69	0.0440457	TBXA2R|JUP|ADRA2A|DSP|PROK2

## Sheet: KEGG_DEGs
Table S4. The GO and KEGG analysis of DEGs
#Term	Database	ID	Input number	Background number	P-Value	Input
MAPK signaling pathway	KEGG PATHWAY	bta04010	15	255	0.00514057	LOC102409533|FOS|CACNB1|JUN|IL1R2|CD14|IL1R1|LOC102398843|LOC102395129|IL1B|GADD45G|DUSP1|PLA2G4F|MAPK8IP2|HSPA1L
HTLV-I infection	KEGG PATHWAY	bta05166	14	268	0.0167701	ADCY4|FZD4|TNFRSF13C|FOS|EGR1|JUN|LOC102390270|LOC102394631|ETS2|POLD2|ICAM1|LOC102415700|IL1R2|IL1R1
Tuberculosis	KEGG PATHWAY	bta05152	13	182	0.00191572	CEBPB|IL10RA|LOC112582830|CD14|LOC102391339|LOC102394631|LOC102390270|TLR4|NOD2|C3|IL1B|TLR9|LOC102405655
Purine metabolism	KEGG PATHWAY	bta00230	12	176	0.0039999	ADCY4|ENTPD6|NME6|NT5M|PDE1B|NT5C|ZNRD1|HDDC3|POLD2|NUDT16|RRM2|PDE4C
Hematopoietic cell lineage	KEGG PATHWAY	bta04640	10	92	0.000337288	LOC112582830|CD22|LOC102391339|CD37|CD14|LOC102411246|IL1B|IL1R2|IL1R1|CD19
NF-kappa B signaling pathway	KEGG PATHWAY	bta04064	10	92	0.000337288	TLR4|LOC112582830|LOC102391339|PIDD1|CD14|ICAM1|LOC102395129|IL1B|TNFRSF13C|IL1R1
Rheumatoid arthritis	KEGG PATHWAY	bta05323	10	95	0.000426064	ACP5|TLR4|LOC112582830|FOS|JUN|LOC102391339|LOC102394631|LOC102390270|ICAM1|IL1B
Amoebiasis	KEGG PATHWAY	bta05146	10	105	0.000873118	LOC112582830|COL1A1|LOC102391339|CD14|TLR4|C8G|COL3A1|IL1B|IL1R2|IL1R1
Apoptosis	KEGG PATHWAY	bta04210	10	141	0.00640224	FOS|LOC102410930|CTSB|PIDD1|JUN|LOC102397197|GADD45G|LOC102395129|PARP3|EIF2AK3
Transcriptional misregulation in cancer	KEGG PATHWAY	bta05202	10	168	0.0187799	CEBPB|LOC112582830|CEBPE|JUP|NUPR1|LOC102410930|LOC102391339|CD14|ERG|IL1R2
Influenza A	KEGG PATHWAY	bta05164	10	174	0.0230286	LOC102409533|TLR4|EIF2AK3|JUN|LOC102394631|TLR3|LOC102390270|ICAM1|IL1B|HSPA1L
Herpes simplex infection	KEGG PATHWAY	bta05168	10	185	0.0325532	FOS|EIF2AK3|JUN|LOC102394631|TLR3|LOC102390270|C3|IL1B|TLR9|LOC102395129
Epstein-Barr virus infection	KEGG PATHWAY	bta05169	10	195	0.0433513	LOC102409533|IL10RA|LOC112582830|EIF2AK3|JUN|LOC102391339|ICAM1|LOC102395129|HSPA1L|CD19
cAMP signaling pathway	KEGG PATHWAY	bta04024	10	198	0.0470153	ADCY4|PPP1R1B|PLD2|FOS|HCN2|JUN|LOC102410337|ATP1B1|LOC102405655|PDE4C
Leishmaniasis	KEGG PATHWAY	bta05140	9	72	0.000259931	LOC112582830|FOS|JUN|LOC102391339|LOC102394631|LOC102390270|TLR4|C3|IL1B
B cell receptor signaling pathway	KEGG PATHWAY	bta04662	9	77	0.000408321	CD72|LOC112582830|FOS|CD22|JUN|LOC102391339|CD79A|CD79B|CD19
Ribosome	KEGG PATHWAY	bta03010	9	133	0.0123588	CENPM|MRPL23|LOC102415909|LOC112583791|LOC102396546|TMPRSS13|CHPT1|LOC102399931|LOC102394865
Phagosome	KEGG PATHWAY	bta04145	9	161	0.0347562	LOC102411164|LOC102397197|LOC112582830|LOC102390270|LOC102391339|CD14|TLR4|C3|LOC102394631
Pertussis	KEGG PATHWAY	bta05133	8	73	0.00124147	FOS|JUN|CD14|SERPING1|TLR4|C3|IL1B|LOC102405655
Inflammatory mediator regulation of TRP channels	KEGG PATHWAY	bta04750	8	104	0.00912368	ADCY4|PTGER4|LOC102405655|LOC102398843|P2RY2|IL1B|PLA2G4F|IL1R1
Osteoclast differentiation	KEGG PATHWAY	bta04380	8	136	0.0354258	ACP5|LOC102402993|SIRPA|FOS|JUN|LOC102395129|IL1B|IL1R1
Measles	KEGG PATHWAY	bta05162	8	140	0.0406035	LOC102409533|LOC112582830|EIF2AK3|LOC102391339|TLR4|IL1B|TLR9|HSPA1L
Phospholipase D signaling pathway	KEGG PATHWAY	bta04072	8	145	0.0477524	ADCY4|LOC112582830|PLD2|LOC102391339|GAB1|AGPAT2|LOC102398843|PLA2G4F
Staphylococcus aureus infection	KEGG PATHWAY	bta05150	7	57	0.00136507	LOC112582830|C3AR1|LOC102391339|LOC102394631|LOC102390270|ICAM1|C3
Inflammatory bowel disease (IBD)	KEGG PATHWAY	bta05321	7	67	0.00316339	IL18RAP|JUN|LOC102394631|LOC102390270|TLR4|NOD2|IL1B
Pyrimidine metabolism	KEGG PATHWAY	bta00240	7	101	0.0231342	ENTPD6|ZNRD1|NT5M|NT5C|NME6|POLD2|RRM2
AGE-RAGE signaling pathway in diabetic complications	KEGG PATHWAY	bta04933	7	102	0.0241868	EGR1|JUN|AGER|ICAM1|COL1A1|COL3A1|IL1B
Toll-like receptor signaling pathway	KEGG PATHWAY	bta04620	7	104	0.0263896	FOS|JUN|TLR3|CD14|TLR4|IL1B|TLR9
TNF signaling pathway	KEGG PATHWAY	bta04668	7	109	0.0324846	CEBPB|FOS|JUN|ICAM1|NOD2|LOC102395129|IL1B
Platelet activation	KEGG PATHWAY	bta04611	7	119	0.047335	ADCY4|TBXA2R|LOC102398843|COL1A1|COL3A1|P2RY1|PLA2G4F
Intestinal immune network for IgA production	KEGG PATHWAY	bta04672	6	54	0.00467349	LOC112582830|LOC102391339|LOC102394631|LOC102390270|CXCR4|TNFRSF13C
Legionellosis	KEGG PATHWAY	bta05134	6	56	0.00549376	LOC102409533|CD14|TLR4|C3|IL1B|HSPA1L
Salmonella infection	KEGG PATHWAY	bta05132	6	84	0.0303837	FOS|PKN3|JUN|CD14|TLR4|IL1B
GnRH signaling pathway	KEGG PATHWAY	bta04912	6	89	0.0381134	ADCY4|PLD2|JUN|LOC102398843|LOC102405655|PLA2G4F
African trypanosomiasis	KEGG PATHWAY	bta05143	5	36	0.00410369	IL1B|TLR9|LOC112582830|LOC102391339|ICAM1
Primary immunodeficiency	KEGG PATHWAY	bta05340	5	37	0.00456003	LOC112582830|CD79A|LOC102391339|TNFRSF13C|CD19
Mineral absorption	KEGG PATHWAY	bta04978	5	43	0.00807995	TRPM6|SLC11A1|LOC102407985|LOC102411899|ATP1B1
Allograft rejection	KEGG PATHWAY	bta05330	5	46	0.0104022	LOC102390270|LOC102410930|LOC102391339|LOC112582830|LOC102394631
Autoimmune thyroid disease	KEGG PATHWAY	bta05320	5	57	0.0227284	LOC102390270|LOC102410930|LOC102391339|LOC112582830|LOC102394631
Viral myocarditis	KEGG PATHWAY	bta05416	5	67	0.0398801	LOC102390270|LOC112582830|LOC102391339|ICAM1|LOC102394631
p53 signaling pathway	KEGG PATHWAY	bta04115	5	69	0.0440457	SFN|PERP|GADD45G|RRM2|PIDD1
